# Supplementary material for: The Target-Defining Attributes Can Determine the Effects of Attentional Control Settings in Singleton Search Mode
Source: Behav Sci (Basel). 2025 Jan 20;15(1):97. doi: 10.3390/bs15010097 (PMC11762503; doi:10.3390/bs15010097)
Supplement: Supplementary file 1 [file behavsci-15-00097-s001.zip]

Archive with 1 entries (1 files):
- behavsci-3371550-supplementary.pdf
